# Supplementary material for: Nature-Based Interventions for Individuals with Psychiatric Disorders: A Mixed Methods Systematic Review with Random-Effects Meta-Analysis of Mental Health and Functional Outcomes
Source: Behav Sci (Basel). 2026 Jun 11;16(6):974. doi: 10.3390/bs16060974 (PMC13295733; doi:10.3390/bs16060974)
Supplement: Supplementary file 1 [file behavsci-16-00974-s001.zip]

Archive with 1 entries (1 files):
- behavsci-4275268-supplementary.pdf
